# Supplementary material for: Assessment of the Health Status of Spanish Schoolchildren Based on Nutrimetry, Lifestyle and Intestinal Parasites
Source: Nutrients. 2023 Jun 19;15(12):2801. doi: 10.3390/nu15122801 (PMC10304592; doi:10.3390/nu15122801)
Supplement: Supplementary file 1 [file nutrients-15-02801-s001.zip]

Archive with 1 entries (1 files):
- nutrients-2408342-supplementary.pdf
